# Supplementary material for: Structure Activity Relationship Studies around DB18, a Potent and Selective Inhibitor of CLK Kinases
Source: Molecules. 2022 Sep 20;27(19):6149. doi: 10.3390/molecules27196149 (PMC9571063; doi:10.3390/molecules27196149)
Supplement: Supplementary file 1 [file molecules-27-06149-s001.zip]

Archive with 2 entries (2 files):
- 2022 DB3 Molecules SI part 1.pdf
- 2022 DB3 Molecules SI part 2.pdf
